# Supplementary material for: Bullying and Health Related Quality of Life among Adolescents—A Systematic Review
Source: Children (Basel). 2022 May 24;9(6):766. doi: 10.3390/children9060766 (PMC9222044; doi:10.3390/children9060766)
Supplement: Supplementary file 1 [file children-09-00766-s001.zip]

Archive with 1 entries (1 files):
- Supplementary File S1.pdf
